# Supplementary material for: N-acetylglutamic acid alleviates oxidative stress based on histone acetylation in plants
Source: Front Plant Sci. 2023 May 8;14:1165646. doi: 10.3389/fpls.2023.1165646 (PMC10200918; doi:10.3389/fpls.2023.1165646)
Supplement: Supplementary file S1 — List of primers used in this study [file Table_1.xlsx]

## Sheet: Sheet1
	Name	Sequence (5' → 3')	Experiment
	PP2AA3_RT_F	GACCAAGTGAACCAGGTTATTGG	Real-time PCR
	PP2AA3_RT_R	TACTCTCCAGTGCCTGTCTTCA	Real-time PCR
	ZAT10_RT_F	GCTTCTCCGATTCCTCCTTT	Real-time PCR
	ZAT10_RT_R	GACCACCGAGAGCTTGGTAA	Real-time PCR
	ZAT12_RT_F	GGCGAATTGTTTGATGCTTT	Real-time PCR
	ZAT12_RT_R	CAAGCCACTCTCTTCCCACT	Real-time PCR
	AOX1a_RT_F	GCCATACTTGGATTCGGCTTTC	Real-time PCR
	AOX1a_RT_R	AAGCCCAAAAGCCCATTGAC	Real-time PCR
	APX1_RT_F1	TTAGGTTGTTGGACCCCATCAG	Real-time PCR
	APX1_RT_R1	AACTTCAACGGCCACAACAC	Real-time PCR
	APX2_RT_F	AGCCCATGATGCCAACAATG	Real-time PCR
	APX2_RT_R	AACAGCAACTACTCCAGCTAGC	Real-time PCR
	HAC1_RT_F	TTTGTCACGACCTGCAATGC	Real-time PCR
	HAC1_RT_R	AACAGGCATTGCACACATCG	Real-time PCR
	HAC12_RT_F	ACAGCAGCAGCAGCAATTTC	Real-time PCR
	HAC12_RT_R	TTTCCCCAAGCCATCATTGC	Real-time PCR
	HAF1_RT_F	TTCGACTGCAGTTGCTTTGG	Real-time PCR
	HAF1_RT_R	TTTTCAACTGGCGCTTGCTC	Real-time PCR
	HAF2_RT_F	AAGCGCTCAGAAACTGCAAG	Real-time PCR
	HAF2_RT_R	TTGGGCCGGTGAAAATTTGC	Real-time PCR
	HAG1_RT_F	TGGTGGTCTCCTTATGGAATGC	Real-time PCR
	HAG1_RT_R	TTGCTGGCGTATCATGCTTG	Real-time PCR
	HAG5_RT_F	ACGTGACAGCAATCAAAGCG	Real-time PCR
	HAG5_RT_R	AGCTTTCAGATGTCGGTCCAG	Real-time PCR
	OsACT1_RT_F (gene annotation: Os03t0718100)	AGCACATTCCAGCAGATGTG	Real-time PCR
	OsACT1_RT_R (gene annotation: Os03t0718100)	TTCCTGTGCACAATGGATGG	Real-time PCR
	OsAOX1a_RT_F (gene annotation: Os04t0600200)	TCAACAGCTACTGGGGCATC	Real-time PCR
	OsAOX1a_RT_R (gene annotation: Os04t0600200)	TCGTCAGATCGATCGAAGTGTC	Real-time PCR
	OsAOX1b_RT_F (gene annotation: Os04g0600300)	ACGGAATGGAAGTGGCTCAG	Real-time PCR
	OsAOX1b_RT_R (gene annotation: Os04g0600300)	TCCAGTACGCCAGCTTGTC	Real-time PCR
	TA3_ChIP_F	CTGCGTGGAAGTCTGTCAAA	ChIP-qPCR
	TA3_ChIP_R	CTATGCCACAGGGCAGTTTT	ChIP-qPCR
	ZAT10_ChIP_F	TTCAGTCTTCCATGGAGTCGAG	ChIP-qPCR
	ZAT10_ChIP_R	GAGGTTTTGGTGGTGGAAATCG	ChIP-qPCR
	ZAT12_ChIP_F	TGCGATATCGGAGATCAAGTCG	ChIP-qPCR
	ZAT12_ChIP_R	TTTTGATCGCCACCGTCAAC	ChIP-qPCR
